# Supplementary material for: A new species of frog (Terrarana, Strabomantidae, Phrynopus) from the Peruvian Andean grasslands
Source: PeerJ. 2020 Jun 24;8:e9433. doi: 10.7717/peerj.9433 (PMC7320723; doi:10.7717/peerj.9433)
Supplement: Supplemental Information 4 [file peerj-08-9433-s004.fasta]

>Phr_remotum_20531
AACATCGCCTCTTGATTAATATAAGAGGTCCAGCCTGCCCAGTGACTTCTGTTTAACGGCCACAGTATCCTAACTGCGCAAAGGTAGCATAATCACTTGTTTTCTAAATAAAGACTAGTATGAAAGGCATCACGAGGGTCAAACTGTCTCCTTTTTCTAATCAGTGAAACTAATCTTTTCGTGAAAAAGCGAAAATAATATTATAAGACGAGAAGACCCTATGGAGCTTTAAACTTTATAGCACTTGCACTAACCTAAATTAACCCTCAATACGCATCTTGCTAAAAGTTTTAGGTTGGGGTGACCGCGGAGAAAAATTAATCCTCCACAATGAATAGAACTAAATCTTAAGTAAAAAGCCACAACTTGATACATCAATACCCTTGACATATGTTGATCCAATGTTTTGACCAACGAACCAAGTTACCCTAGGGATAACAGCGCCATCCATTTTGAGAGTTCCTATCGACAAATGGGCTTACGACCTCGATGTTGGATCAGGGCATCCAAGTGGTGCAACCGCTACTAATGGTTCGTTTGTTCAACGATTAAAACCCTACGTG
